# Supplementary material for: Meta-Analysis on the Global Prevalence of Tetracycline Resistance in Escherichia coli Isolated from Beef Cattle
Source: Vet Sci. 2023 Jul 21;10(7):479. doi: 10.3390/vetsci10070479 (PMC10385540; doi:10.3390/vetsci10070479)
Supplement: Supplementary file 1 [file vetsci-10-00479-s001.zip]

Archive with 1 entries (1 files):
- vetsci-2453365-supplementary.pdf
